# Supplementary material for: Prevalence of vaccine-derived hepatitis B surface antibodies in children and adolescents in Germany: results from a population-based survey, 2014–2017
Source: BMC Infect Dis. 2024 Mar 15;24:318. doi: 10.1186/s12879-024-09201-7 (PMC10941582; doi:10.1186/s12879-024-09201-7)
Supplement: Supplementary file 4 — Supplementary Material 4. [file 12879_2024_9201_MOESM4_ESM.xlsx]

## Sheet: Tabelle1
Table 1: Factors associated with a positive anti-HBs level – results of multivariable models (N=2,489)							Table 2: Factors associated with a positive anti-HBs level – results of multivariable models (N=2,489)
A.		Anti-HBs level ≥10 IU/l		Anti-HBs level ≥100 IU/l			B.		Anti-HBs level ≥10 IU/l		Anti-HBs level ≥100 IU/l
		OR	95% CI	OR	95% CI				OR	95% CI	OR	95% CI
Model 1 (recommended schedule)							Model 1 (recommended schedule)
Recommended schedule	Yes	0.92	0.65-1.32	1.16	0.79-1.70		Recommended schedule	Yes	0.92	0.65-1.32	1.16	0.80-1.70
	No	REF		REF				No	REF		REF
Time since last vaccination (years)		0.85	0.82-0.88	0.83	0.79-0.86		Time since last vaccination (years)		0.85	0.82-0.88	0.83	0.79-0.86
Type of vaccine	Infan. Hexa	REF		REF			Type of vaccine	Infan. Hexa	REF		REF
								Hexavac	0.44	0.30-0.64	0.38	0.21-0.72
	Hexavac	0.44	0.30-0.64	0.38	0.21-0.72			Monovalent	1.38	0.98-1.96	2.06	1.42-2.99
Model 2 (3 versus 4 doses (recommended schedule))							Model 2 (3 versus 4 doses (recommended schedule))
3 versus 4 doses	3 doses	REF		REF			3 versus 4 doses	3 doses	REF		REF
	4 doses	1.44	0.81-2.60	1.06	0.60-1.85			4 doses	1.44	0.81-2.60	1.06	0.60-1.85
Time since last vaccination (in years)		0.85	0.82-0.89	0.83	0.79-0.86		Time since last vaccination (in years)		0.85	0.81-0.89	0.83	0.79-0.86
Type of vaccine	Infan. Hexa	REF		REF			Type of vaccine	Infan. Hexa	REF		REF
	Hexavac	0.47	0.31-0.69	0.42	0.20-0.85			Hexavac	0.47	0.31-0.69	0.42	0.20-0.85
								Monovalent	1.95	1.06-3.57	2.11	0.78-2.89
Table 3: Factors associated with a positive anti-HBs level – results of multivariable models (N=2,489)							Table 4: Factors associated with a positive anti-HBs level – results of multivariable models (N=2,489)
C. (Monovalent vaccinations excluded)		Anti-HBs level ≥10 IU/l		Anti-HBs level ≥100 IU/l			D. (Only Infanrix Hexa included)		Anti-HBs level ≥10 IU/l		Anti-HBs level ≥100 IU/l
		OR	95% CI	OR	95% CI				OR	95% CI	OR	95% CI
Model 1 (recommended schedule)							Model 1 (recommended schedule)
Recommended schedule	Yes	1.06	0.57-1.98	0.98	0.57-1.69		Recommended schedule	Yes	0.84	0.50-1.41	1.13	0.71-1.81
	No	REF		REF				No	REF		REF
Time since last vaccination (years)		0.85	0.81-0.90	0.81	0.76-0.87		Time since last vaccination (years)		0.86	0.82-0.90	0.81	0.77-0.86
Type of vaccine	Infan. Hexa	REF		REF			Type of vaccine	Infan. Hexa	//		//
	Hexavac	0.38	0.24-0.60	0.18	0.07-0.49			Hexavac	//	//	//	//
Model 2 (3 versus 4 doses (recommended schedule))							Model 2 (3 versus 4 doses (recommended schedule))
3 versus 4 doses (omitted, collinearity)	3 doses	REF		REF			3 versus 4 doses	3 doses	REF		REF
	4 doses	//	//	//	//			4 doses	1.46	0.44-4.79	1.72	0.62-4.79
Time since last vaccination (in years)		0.85	0.81-0.90	0.83	0.77-0.88		Time since last vaccination (in years)		0.85	0.81-0.90	0.82	0.77-0.87
Type of vaccine	Infan. Hexa	REF		REF			Type of vaccine	Infan. Hexa	//		//
									//	//	//	//
	Hexavac	0.35	0.21-0.59	0.11	0.03-0.43			Hexavac
